# Supplementary material for: Trajectory to local extinction of an isolated dugong population near Okinawa Island, Japan
Source: Sci Rep. 2022 Apr 12;12:6151. doi: 10.1038/s41598-022-09992-2 (PMC9005736; doi:10.1038/s41598-022-09992-2)
Supplement: Supplementary file 2 — Supplementary Information 2. [file 41598_2022_9992_MOESM2_ESM.xlsx]

## Sheet: Supple Dataset
Table S1 Identification of dugong individuals along Okinawa Island coast
			year
	site	individual no.	1960	1961	1962	1963	1964	1965	1966	1967	1968	1969	1970	1971	1972	1973	1974	1975	1976	1977	1978	1979	1980	1981	1982	1983	1984	1985	1986	1987	1988	1989	1990	1991	1992	1993	1994	1995	1996	1997	1998	1999	2000	2001	2002	2003	2004	2005	2006
East coast	Higashi-son	N																																					N
	Kayo	A																																					A
		C																																					C
		D																																					D
	Henoko	M																																					M
	Ginoza-Kin Bay	F																																					F
		G																																					G
		H																																					H
		I																																					I
		J																																					J
	Newspaper article for by-catch or dead body drifted ashore on east coast of Okinawa Island (N4-6,8-14,16-19,21)																					1/18 Caught in gill net, Kayo (N4)			3/27 Stranding ashore, Kanna, Ginoza (N5)		4/24 Dead body drifted ashore, Kin Bay (N6)				1/4 Dead body drifetd ashore, Sasiki Fusozaki, Kin Bay (N8) 1/14 Dead body drifetd ashore, Ginoza (Kanna, Kochidani) (N9)		5/16 Caught in gill net, Kayo (N10)		5/9 Caught in fixed net, kept, Kin Bay (N11) 5/9 Caught in fixes net, Kin Bay (N12)	12/4 Caught in fixed net, releaased, Kin Bay (N13)		12/28 Caught in fixed net, Abu (N14)		1/22 Caught in fixed net, released, Ginoza (Kanna) (N16)	11/13 [J] Caught in gill net, Henza-jima, Yonashiro (N17)	4/1 [N] Dead body drifted ashore, Higashi-son (N18)	4/5 [H] Dead body drifted ashore, Ginoza (N19) 11/13 [I] Caught in gill net, Ginoza (N21)
West coast	Kouri-jima Island	B																																					B
		C																																					C
	Motobu	E																																					E
	Onna-son	K																																					K
		L																																					L
	Newspaper article for by-catch or dead body drifted ashore on west coast of Okinawa Island (N15,20,23)																																						1/15 Caught in fixed net, Nakijin, Kouri-jima Is(N15)				8/27 [E] Dead body drifted offshore Sesko-jima Island (N20)				4/26 [K] Caught in fixed net (release), Yomitan (N23)
Newspaper article for by-catch or dead body drifted ashore outside Okinawa Island (N1-3,7,22).			12/6 Huneted and sold to local people for meat, Amami Oshima Is. (N1)					10/25 Caught by drive-hunting, Miyako-jima Is. (N2)		5/9 Two individuals stranding and caught ashore, Iriomote-jima Is. (N3)																				5/10 Dead body found on shore, Uchipanari-jima, Iriomote Is. (N7)															10/9 Dead body drifted ashore, Ushibuka, Kumamoto (N22)
References other than newspaper																																								Ref.1	Ref.2	Ref.3	Ref.4	Ref.5 (not confirmed)	Ref. 6	Jan: Ref.6 Jul-Nov: Ref.7	Ref.8	Feb: Ref.8 Jul-Nov: Ref.9	Mar: Ref.9
	Number of increase or decrease		-1					−1		−2												-1			-1		-1			-1	-2		-1		-1			-1			+1-1	-1	-3	-1		+1	-2		-2
	corresponding individual																																								J	N	H, I, E	M?		C?	K, L		F, G
Estimated minimum number of indivisuals at the end of each year.		Number based on individual idenitification and deaths.																																								6	5			6		5	3
		Number including unidentified individuals.																																						11	11 (12)	10	7	6	6	7	5	5	3
	Legend		verified as alive with individual idenitification.													Red: Caught in gill net or fixed net.																																: month of identification of the individual
			verified as alive without individual identification.													Blue: Dead body drifted ashore.
			inferred as alive.													Green: Released after caught in net.
			not verified but inferred as alive from previous and later observation
		References:
		Ref. 1	Naha Defense Facilities Administration Agency (1997) "Report of Field Survey offshore Schwab (Part 1)". Naha Defense Facilities Administration Agency and Okinawa Environmental Analysis Center Co., Ltd. (in Japanese)
		Ref. 2	Kasuya T, Shirakihara M, Yoshida H, Ogawa H, Yokochi H, Uchida S, Shirakihara K (1999) Japanese dugongs, their current status and conservation measures required. Annual Report of Pro Natura Fund, 8, 55-63 (in Japanese with English abstract).
		Ref. 3	Dugong Network Okinawa (1999) Survey on dugong inhabitant and seagrass in the eastern Okinawa Island and application to environmental education. WWF Seminar in Nansei Islands, 15p (in Japanese).
		Ref. 4	Defense Facilities Administration Agency (2001) "Preliminary Study of the Habitat of Dugongs". 65p (in Japanese).
		Ref. 5	Ministry of the Environment (2002) "Broad-area Survey of Dugongs and Seagrass Meadows in FY 2001". (in Japanese).
		Ref. 6	Ministry of the Environment (2003) "Broad-area Survey of Dugongs and Seagrass Meadows in FY 2002". (in Japanese).
		Ref. 7	Ministry of the Environment (2004) "Broad-area Survey of Dugongs and Seagrass Meadows in FY 2003". (in Japanese).
		Ref. 8	Ministry of the Environment (2005) "Broad-area Survey of Dugongs and Seagrass Meadows in FY 2004". (in Japanese).
		Ref. 9	Ministry of the Environment (2006) "Broad-area Survey of Dugongs and Seagrass Meadows in FY 2005". (in Japanese).
		Ref. 10	Okinawa Defence Bureauj (2020) "Follow-up Survey Report of Futenma Replacement Facility Construction Project in FY 2019"
[truncated: 15 more columns]
